# Supplementary material for: Nicotinic alpha 7 receptor agonists EVP-6124 and BMS-933043, attenuate scopolamine-induced deficits in visuo-spatial paired associates learning
Source: PLoS One. 2017 Dec 19;12(12):e0187609. doi: 10.1371/journal.pone.0187609 (PMC5736175; doi:10.1371/journal.pone.0187609)
Supplement: S1 File — includes all applicable data for this manuscript. (XLSX) [file pone.0187609.s007.xlsx]

## Sheet: scopolamine DRC
Scopolamine DRC
Initial Correct
Average Vehicle (Saline, 0.1 ml/kg i.m.)
ANIMAL		DOSE	2 Stimuli	3 Stimuli	4 Stimuli	Overall Mean % Correct
38-120	Saline	Average	0.84	0.66	0.3566	0.618867
38-174	Saline	Average	0.94	0.82	0.64	0.8
38-72	Saline	Average	0.98	0.94	0.88	0.933333
127-96	Saline	Average	0.84	0.58	0.58	0.666667
127-119	Saline	Average	0.82	0.58	0.52	0.64
38-160	Saline	Average	0.82	0.54	0.22	0.526667
38-89	Saline	Average	0.88	0.84	0.644	0.788
38-91	Saline	Average	0.925	0.8	0.566667	0.763889
		MEAN	0.880625	0.72	0.550908	0.717178
		SEM	0.0215564	0.0525085	0.0699759	0.0453651
Scopolamine 0.003 mg/kg, i.m.
ANIMAL	Dose	Date	2 Stimuli	3 Stimuli	4 Stimuli	Overall Mean % Correct
38-120	0.003	2010-04-05	0.9	0.7	0.3	0.633333
38-174	0.003	2010-04-05	1	0.7	0.7	0.8
38-72	0.003	2010-04-05	1	1	1	1
127-96	0.003	2010-04-05	1	0.7	0.5	0.733333
127-119	0.003	2010-04-05	0.9	0.4	0.6	0.633333
38-160	0.003	2010-04-05	0.9	0.7	0.4	0.666667
38-89	0.003	2010-04-05	1	0.6	0.5	0.7
38-91	0.003	2010-04-05 10:26:08	1	0.7	0.6	0.766667
		MEAN	0.9625	0.6875	0.575	0.741667
		SEM	0.0182981	0.0580563	0.075	0.0426084
Scopolamine 0.0056 mg/kg, i.m.
ANIMAL	Dose	Date	2 Stimuli	3 Stimuli	4 Stimuli	Overall Mean % Correct
38-120	0.0056	2010-04-08	0.5	*54.29%	*32.78%	0.260333
38-174	0.0056	2010-04-08	0.9	0.7	0.3	0.633333
38-72	0.0056	2010-04-08	0.9	0.4	0.167	0.489
127-96	0.0056	2010-04-08	0.8	0.2	0.4	0.466667
127-119	0.0056	2010-04-08	0.8	0.6	0.5	0.633333
38-160	0.0056	2010-04-08	0.8	0.5	0	0.433333
38-89	0.0056	2010-04-08	0.9	0.8	0.6	0.766667
38-91	0.0056	2010-04-08 10:47:54	1	0.6	*32.78%	0.533333
		MEAN	0.825	0.542857	0.327833	0.527
		SEM	0.0526104	0.0650745	0.0658788	0.0542913
					*3&4 stim interpolated for ANOVA
Scopolamine 0.01 mg/kg i.m.
ANIMAL	Dose	Date	2 Stimuli	3 Stimuli	4 Stimuli	Overall Mean % Correct
38-120	0.01	2010-03-11 08:30:35	0.8	0.5	*20.14%	0.500463
38-174	0.01	2010-02-25 08:43:44	0.9	0.7	0.333333	0.45
38-72	0.01	2010-03-11 09:09:27	0.9	0.9	0.25	0.683333
127-96	0.01	2010-02-25 09:40:39	0.8	0.3	0	0.366667
127-119	0.01	2010-03-04 09:26:01	0.8	0.8	0.222222	0.607407
38-160	0.01	2010-03-11 10:44:15	0.6	0	*20.14%	0.26713
38-89	0.01	2010-03-04 09:37:56	0.3	0.125	*20.14%	0.208796
38-91	0.01	2010-03-25 10:31:22	0.9	0.5	*20.14%	0.533796
		MEAN	0.75	0.478125	0.201389	0.452199
		SEM	0.0731925	0.113137	0.0329404	0.0578354
					*4 stim interpolated for ANOVA
Scopolamine 0.017 mg/kg, im
ANIMAL	Dose	Date	2 Stimuli	3 Stimuli	4 Stimuli	Overall Mean % Correct
38-120	0.017	2010-03-18	0.6	0	*5.57%	0.218556
38-174	0.017	2010-03-18	0.9	0.2	*5.57%	0.385222
38-72	0.017	2010-03-18	0.9	0.4	0	0.433333
127-96	0.017	2010-03-18	0.7	0.125	*5.57%	0.293556
127-119	0.017	2010-03-18	1	0.7	0.167	0.622333
38-160	0.017	2010-03-18	0.6	0.11	*5.57%	0.255222
38-89	0.017	2010-03-18	0.8	0.5	0	0.433333
38-91	0.017	2010-03-18	did not respond
		MEAN	0.785714	0.290714	0.0556667	0.377365
		SEM	0.0515079	0.081954	0.0182212	0.056149
					*4 stim interpolated for ANOVA
Eventual Correct
Average Vehicle (Saline, 0.1 ml/kg i.m.)
ANIMAL		DOSE	2 Stimuli	3 Stimuli	4 Stimuli	Overall Mean % Correct
38-120	Saline	Average	1	0.96	0.6594	0.873133
38-174	Saline	Average	1	1	0.98	0.993333
38-72	Saline	Average	1	1	1	1
127-96	Saline	Average	1	1	0.94	0.98
127-119	Saline	Average	1	0.96	0.92	0.96
38-160	Saline	Average	1	0.96	0.7728	0.910933
38-89	Saline	Average	1	1	0.911	0.970333
38-91	Saline	Average	1	0.966667	0.85	0.938889
		MEAN	1	0.980833	0.87915	0.953328
		SEM	0	0.00728529	0.0404465	0.0153883
Scopolamine 0.003 mg/kg, i.m.
ANIMAL	Dose	Date	2 Stimuli	3 Stimuli	4 Stimuli	Overall Mean % Correct
38-120	0.003	2010-04-05	1	1	0.8	0.933333
38-174	0.003	2010-04-05	1	1	0.9	0.966667
38-72	0.003	2010-04-05	1	1	1	1
127-96	0.003	2010-04-05	1	1	0.8	0.933333
127-119	0.003	2010-04-05	1	1	1	1
38-160	0.003	2010-04-05	1	1	0.8	0.933333
38-89	0.003	2010-04-05	1	1	0.9	0.966667
38-91	0.003	2010-04-05 10:26:08	1	1	1	1
		MEAN	1	1	0.9	0.966667
		SEM	0	0	0.0327327	0.0109109
Scopolamine 0.0056 mg/kg, i.m.
ANIMAL	Dose	Date	2 Stimuli	3 Stimuli	4 Stimuli	Overall Mean % Correct
38-120	0.0056	2010-04-08 08:56:17	0.6	*84.29%	*51.11
38-174	0.0056	2010-04-08 08:57:03	1	1	0.5	0.833333
38-72	0.0056	2010-04-08 09:11:24	1	0.5	0.166667	0.555556
127-96	0.0056	2010-04-08 08:56:41	1	0.9	0.7	0.866667
127-119	0.0056	2010-04-08 10:46:47	1	0.9	0.8	0.9
38-160	0.0056	2010-04-08 10:48:57	1	0.7	0	0.566667
38-89	0.0056	2010-04-08 10:49:50	1	1	0.9	0.966667
38-91	0.0056	2010-04-08 10:47:54	1	0.9	*51.11
		MEAN	0.95	0.842857	0.511111	0.767989
		SEM	0.05	0.059333	0.107767	0.0553321
					*3&4 stim interpolated for ANOVA
Scopolamine 0.01 mg/kg i.m.
ANIMAL	Dose	Date	2 Stimuli	3 Stimuli	4 Stimuli	Overall Mean % Correct
38-120	0.01	2010-03-11 08:30:35	1	0.8	*36.81%
38-174	0.01	2010-02-25 08:43:44	1	1	0.444444	0.814815
38-72	0.01	2010-03-11 09:09:27	1	1	0.25	0.75
127-96	0.01	2010-02-25 09:40:39	1	0.6	0	0.533333
127-119	0.01	2010-03-04 09:26:01	1	0.9	0.777778	0.892593
38-160	0.01	2010-03-11 10:44:15	0.9	0.142857	*36.81%
38-89	0.01	2010-03-04 09:37:56	0.8	0.75	*36.81%
38-91	0.01	2010-03-25 10:31:22	1	0.6	*36.81%
		MEAN	0.9625	0.724107	0.368056	0.684888
		SEM	0.0263052	0.0998444	0.0759593	0.0495718
Scopolamine 0.017 mg/kg, im
ANIMAL	Dose	Date	2 Stimuli	3 Stimuli	4 Stimuli	Overall Mean % Correct
38-120	0.017	2010-03-18	1	0.143	*5.57%	0.399556
38-174	0.017	2010-03-18	1	0.4	*5.57%	0.485222
38-72	0.017	2010-03-18	1	0.7	0	0.566667
127-96	0.017	2010-03-18	1	0.25	*5.57%	0.435222
127-119	0.017	2010-03-18	1	1	0.167	0.722333
38-160	0.017	2010-03-18	0.9	0.667	*5.57%	0.540889
38-89	0.017	2010-03-18	1	0.6	0	0.533333
38-91	0.017	DNR
		MEAN	0.985714	0.537143	0.0556667	0.5262
		SEM	0.0123718	0.0961937	0.0182212	0.042936
					*4 stim interpolated for ANOVA
latency to respond & completion
				Average Response Latency, ms
Average Vehicle (Saline, 0.1 ml/kg i.m.)
ANIMAL		DOSE		Avg Rsp Lat		% Completion
38-120	Saline	Average		2282.16		0.882
38-174	Saline	Average		1631.64		0.982
38-72	Saline	Average		1397.02		1
127-96	Saline	Average		2038.7		1
127-119	Saline	Average		2153.43		0.88
38-160	Saline	Average		2886.28		0.942
38-89	Saline	Average		2373.69		0.94
38-91	Saline	Average		2356.74		0.696241
		MEAN		2139.96		0.91528
		SEM		163.642		0.0354717
Scopolamine 0.003 mg/kg, i.m.
ANIMAL	Dose	Date		Avg Rsp Lat		% Completion
38-120	0.003	2010-04-05		6153.33		0.63
38-174	0.003	2010-04-05		1830.96		0.97
38-72	0.003	2010-04-05		1549.06		1
127-96	0.003	2010-04-05		1787.15		1
127-119	0.003	2010-04-05		2129.17		1
38-160	0.003	2010-04-05		2342.95		1
38-89	0.003	2010-04-05		2289.13		0.84
38-91	0.003	2010-04-05 10:26:08		1548.19		1
		MEAN		2453.74		0.93
		SEM		539.55		0.0470941
Scopolamine 0.0056 mg/kg, i.m.
ANIMAL	Dose	Date		Avg Rsp Lat		% Completion
38-120	0.0056	2010-04-08 10:47:54		1881.26		0.21
38-174	0.0056	2010-04-08 10:47:54		2302.68		0.62
38-72	0.0056	2010-04-08 10:47:54		2706.52		0.51
127-96	0.0056	2010-04-08 10:47:54		2004.63		0.97
127-119	0.0056	2010-04-08 10:47:54		2231.79		0.88
38-160	0.0056	2010-04-08 10:47:54		2896.68		0.68
38-89	0.0056	2010-04-08 10:47:54		2108.4		0.91
38-91	0.0056	2010-04-08 10:47:54		1817.78		0.345238
		MEAN		2243.72		0.640655
		SEM		135.781		0.097292
Scopolamine 0.01 mg/kg i.m.
ANIMAL	Dose	Date		Avg Rsp Lat		% Completion
38-120	0.01	2010-03-11 08:30:35		3290.4		0.636364
38-174	0.01	2010-02-25 08:43:44		1872.35		0.779661
38-72	0.01	2010-03-11 09:09:27		1904.78		0.526316
127-96	0.01	2010-02-25 09:40:39		2135.69		0.672727
127-119	0.01	2010-03-04 09:26:01		2272.73		1
38-160	0.01	2010-03-11 10:44:15		2295.13		0.435484
38-89	0.01	2010-03-04 09:37:56		2067.4		0.507692
38-91	0.01	2010-03-25 10:31:22		1369.68		0.310345
		MEAN		2151.02		0.608574
		SEM		193.178		0.075972
Scopolamine 0.017 mg/kg, im
ANIMAL	Dose	Date		Avg Rsp Lat		% Completion
38-120	0.017	2010-03-18		2175.58		0.29
38-174	0.017	2010-03-18		2402.95		0.4
38-72	0.017	2010-03-18		2896.09		0.46
127-96	0.017	2010-03-18		3143.63		0.51
127-119	0.017	2010-03-18		2386.45		0.72
38-160	0.017	2010-03-18		2893.07		0.62
38-89	0.017	2010-03-18		2800.6		0.47
38-91	0.017	2010-03-18		2671.2		0.521429
		MEAN		2671.2		0.498929
		SEM		114.83		0.0494769

## Sheet: donepezil DRC
donepezil DRC 1
Initial correct
Average Vehicle + Vehicle (0.1 ml/kg i.m.)
ANIMAL		DOSE	2 Stimuli	3 Stimuli	4 Stimuli	Overall Mean % Correct
38-174	Saline	Average	0.925	0.825	0.6	0.783333
38-72	Saline	Average	0.975	0.95	0.85	0.925
127-96	Saline	Average	0.8	0.55	0.45	0.6
127-119	Saline	Average	0.9	0.6	0.525	0.675
38-160	Saline	Average	0.85	0.675	0.525	0.683333
38-89	Saline	Average	0.825	0.8	0.55	0.725
		MEAN	0.879167	0.733333	0.583333	0.731944
		SEM	0.0269387	0.0618017	0.0568868	0.0458165
Average Individualized Scopolamine + Vehicle
ANIMAL		DOSE	2 Stimuli	3 Stimuli	4 Stimuli	Overall Mean % Correct
38-174	scopolamine	0.0045 mg/kg	0.6	0.4	0.166667	0.455556
38-72	scopolamine	0.0045 mg/kg	0.95	0.475	0.166667	0.530556
127-96	scopolamine	0.0056 mg/kg	0.7	0.3	0.225	0.408333
127-119	scopolamine	0.0067 mg/kg	0.875	0.425	0.408333	0.569444
38-160	scopolamine	0.0056 mg/kg	0.775	0.6	0.2	0.525
38-89	scopolamine	0.0067 mg/kg	0.875	0.75	0.383333	0.669444
		MEAN	0.795833	0.491667	0.258333	0.526389
		SEM	0.0530003	0.0654047	0.0445138	0.0371001
Donepezil 0.03 mg/kg + Scopolamine
ANIMAL	Dose	Date	2 Stimuli	3 Stimuli	4 Stimuli	Overall Mean % Correct
38-174	0.03 mg/kg	2010-04-15 09:10:44	0.9	0.5	0.1	0.5
38-72	0.03 mg/kg	2010-04-22 09:05:09	1	0.7	0	0.566667
127-96	0.03 mg/kg	2010-04-22 08:49:12	0.7	0.4	0	0.366667
127-119	0.03 mg/kg	2010-04-15 11:06:31	0.7	0.4	0.3	0.466667
38-160	0.03 mg/kg	2010-04-22 11:05:51	0.6	0.6	0.3	0.5
38-89	0.03 mg/kg	2010-04-22 10:56:29	1	0.9	0.3	0.733333
		MEAN	0.816667	0.583333	0.166667	0.522222
		SEM	0.0703167	0.0792324	0.0614636	0.0499382
Donepezil 0.1 mg/kg + Scopolamine
ANIMAL	Dose	Date	2 Stimuli	3 Stimuli	4 Stimuli	Overall Mean % Correct
38-174	0.1 mg/kg	2010-04-22 08:49:34	0.9	0.9	0.5	0.766667
38-72	0.1 mg/kg	2010-04-15 10:25:15	1	0.8	0.3	0.7
127-96	0.1 mg/kg	2010-04-15 09:10:45	0.7	0.4	0	0.366667
127-119	0.1 mg/kg	2010-04-22 10:25:28	0.7	0.8	0.4	0.633333
38-160	0.1 mg/kg	2010-04-15 11:31:27	0.5	0.2	0.3	0.333333
38-89	0.1 mg/kg	2010-04-15 11:23:03	0.9	0.7	0.3	0.633333
		MEAN	0.783333	0.633333	0.3	0.572222
		SEM	0.0749074	0.111555	0.068313	0.0732407
Donepezil 0.3 mg/kg + Scopolamine
ANIMAL	Dose	Date	2 Stimuli	3 Stimuli	4 Stimuli	Overall Mean % Correct
38-174	0.3 mg/kg	2010-05-06 08:14:23	0.5	0.5		0.5
38-72	0.3 mg/kg	2010-05-06 09:27:13	1	0.8	0.2	0.666667
127-96	0.3 mg/kg	2010-05-06 08:14:24	0.8	0.7	0.5	0.666667
127-119	0.3 mg/kg	2010-05-06 10:38:06	0.8	0.6	0.2	0.533333
38-160	0.3 mg/kg	2010-05-06 10:44:03	0.9	0.6	0.4	0.633333
38-89	0.3 mg/kg	2010-05-06 10:51:14	0.8	0.6	0.111111	0.503704
		MEAN	0.8	0.633333	0.282222	0.583951
		SEM	0.068313	0.0421637	0.0721453	0.0327475
Eventual Correct
Average Vehicle + Vehicle (0.1 ml/kg i.m.)
ANIMAL		DOSE	2 Stimuli	3 Stimuli	4 Stimuli	Overall Mean % Correct
38-174	Saline	Average	1	1	1	1
38-72	Saline	Average	1	1	0.975	0.991667
127-96	Saline	Average	1	0.975	0.9	0.958333
127-119	Saline	Average	1	0.95	0.975	0.975
38-160	Saline	Average	1	0.975	0.975	0.983333
38-89	Saline	Average	1	1	0.95	0.983333
		MEAN	1	0.983333	0.9625	0.981944
		SEM	0	0.00833333	0.0140683	0.00585973
Average Individualized Scopolamine + Vehicle
ANIMAL		DOSE	2 Stimuli	3 Stimuli	4 Stimuli	Overall Mean % Correct
38-174	scopolamine	0.0045 mg/kg	0.9	0.657143	0.366667	0.661905
38-72	scopolamine	0.0045 mg/kg	1	0.666667	0.322222	0.662963
127-96	scopolamine	0.0056 mg/kg	0.95	0.775	0.471429	0.732143
127-119	scopolamine	0.0067 mg/kg	1	0.9	0.633333	0.844444
38-160	scopolamine	0.0056 mg/kg	1	0.825	0.325	0.716667
38-89	scopolamine	0.0067 mg/kg	0.975	0.9	0.691667	0.855556
		MEAN	0.970833	0.787302	0.468386	0.745613
		SEM	0.0163512	0.0441469	0.0656611	0.0349821
Donepezil 0.03 mg/kg + Scopolamine
ANIMAL	Dose	Date	2 Stimuli	3 Stimuli	4 Stimuli	Overall Mean % Correct
38-174	0.03 mg/kg	2010-04-15 09:10:44	1	0.9	0.3	0.733333
38-72	0.03 mg/kg	2010-04-22 09:05:09	1	0.8	0.125	0.641667
127-96	0.03 mg/kg	2010-04-22 08:49:12	1	0.5	0	0.5
127-119	0.03 mg/kg	2010-04-15 11:06:31	1	1	0.8	0.933333
38-160	0.03 mg/kg	2010-04-22 11:05:51	1	1	0.7	0.9
38-89	0.03 mg/kg	2010-04-22 10:56:29	1	1	0.6	0.866667
		MEAN	1	0.866667	0.420833	0.7625
		SEM	0	0.0802773	0.133294	0.0691131
Donepezil 0.1 mg/kg + Scopolamine			0
ANIMAL	Dose	Date	2 Stimuli	3 Stimuli	4 Stimuli	Overall Mean % Correct
38-174	0.1 mg/kg	2010-04-22 08:49:34	1	1	0.6	0.866667
38-72	0.1 mg/kg	2010-04-15 10:25:15	1	1	0.5	0.833333
127-96	0.1 mg/kg	2010-04-15 09:10:45	0.9	0.6	0	0.5
127-119	0.1 mg/kg	2010-04-22 10:25:28	1	0.9	0.9	0.933333
38-160	0.1 mg/kg	2010-04-15 11:31:27	1	0.9	0.5	0.8
38-89	0.1 mg/kg	2010-04-15 11:23:03	1	1	0.5	0.833333
		MEAN	0.983333	0.9	0.5	0.794444
		SEM	0.0166667	0.0632456	0.118322	0.0617142
Donepezil 0.3 mg/kg + Scopolamine			+ Scopolamine
ANIMAL	Dose	Date	2 Stimuli	3 Stimuli	4 Stimuli	Overall Mean % Correct
38-174	0.3 mg/kg	2010-05-06 08:14:23	1	0.7		0.85
38-72	0.3 mg/kg	2010-05-06 09:27:13	1	0.9	0.6	0.833333
127-96	0.3 mg/kg	2010-05-06 08:14:24	1	1	0.8	0.933333
127-119	0.3 mg/kg	2010-05-06 10:38:06	1	0.9	0.8	0.9
38-160	0.3 mg/kg	2010-05-06 10:44:03	1	0.7	0.9	0.866667
38-89	0.3 mg/kg	2010-05-06 10:51:14	0.9	0.9	0.333333	0.711111
		MEAN	0.983333	0.85	0.686667	0.849074
		SEM	0.0166667	0.05	0.100885	0.0312437
latency & Completion
				Average Response Latency, ms
Average Vehicle + Vehicle (0.1 ml/kg i.m.)
ANIMAL		DOSE		Avg Rsp Lat		% Completion
38-174	Saline	Average		1982.38		1
38-72	Saline	Average		1545.16		1
127-96	Saline	Average		2235.08		1
127-119	Saline	Average		2399.01		0.971146
38-160	Saline	Average		2683.84		0.989637
38-89	Saline	Average		2381.46		0.968479
		MEAN		2204.49		0.98821
		SEM		161.649		0.00605406
Average Individualized Scopolamine + Vehicle
ANIMAL		DOSE		Avg Rsp Lat		% Completion
38-174	scopolamine	0.0045 mg/kg		1943.37		0.572533
38-72	scopolamine	0.0045 mg/kg		2791.52		0.624242
127-96	scopolamine	0.0056 mg/kg		2008.6		0.945187
127-119	scopolamine	0.0067 mg/kg		2389.33		0.853131
38-160	scopolamine	0.0056 mg/kg		2808.74		0.869768
38-89	scopolamine	0.0067 mg/kg		2502.78		0.816184
		MEAN		2407.39		0.780174
		SEM		151.921		0.0603615
Donepezil 0.03 mg/kg + Scopolamine
ANIMAL	Dose	Date		Avg Rsp Lat		% Completion
38-174	0.03 mg/kg	2010-04-15 09:10:44		2796.92		0.768293
38-72	0.03 mg/kg	2010-04-22 09:05:09		2165.77		0.573333
127-96	0.03 mg/kg	2010-04-22 08:49:12		1893.71		0.853659
127-119	0.03 mg/kg	2010-04-15 11:06:31		2469.82		0.846154
38-160	0.03 mg/kg	2010-04-22 11:05:51		2357.95		1
38-89	0.03 mg/kg	2010-04-22 10:56:29		2353.03		0.724138
		MEAN		2339.53		0.794263
		SEM		123.242		0.0585805
Donepezil 0.1 mg/kg + Scopolamine
ANIMAL	Dose	Date		Avg Rsp Lat		% Completion
38-174	0.1 mg/kg	2010-04-22 08:49:34		2305.71		0.706897
38-72	0.1 mg/kg	2010-04-15 10:25:15		2751.02		0.75
127-96	0.1 mg/kg	2010-04-15 09:10:45		1701.79		0.776471
127-119	0.1 mg/kg	2010-04-22 10:25:28		2272.32		1
38-160	0.1 mg/kg	2010-04-15 11:31:27		2849.27		0.964286
38-89	0.1 mg/kg	2010-04-15 11:23:03		2289.13		0.637681
		MEAN		2361.54		0.805889
		SEM		167.447		0.0591188
Donepezil 0.3 mg/kg + Scopolamine
ANIMAL	Dose	Date		Avg Rsp Lat		% Completion
38-174	0.3 mg/kg	2010-05-06 08:14:23		2379.32		0.4125
38-72	0.3 mg/kg	2010-05-06 09:27:13		1959.44		0.691176
127-96	0.3 mg/kg	2010-05-06 08:14:24		2184.66		0.983607
127-119	0.3 mg/kg	2010-05-06 10:38:06		2330.54		0.985507
38-160	0.3 mg/kg	2010-05-06 10:44:03		2840.46		0.983051
38-89	0.3 mg/kg	2010-05-06 10:51:14		2531.86		0.61039
		MEAN		2371.05		0.777705
		SEM		122.758		0.0994318

## Sheet: BMS-933043 DRC
BMS-933043 DRC
Initial correct
Average Vehicle + Vehicle (0.1 ml/kg i.m.)
ANIMAL		DOSE	2 Stimuli	3 Stimuli	4 Stimuli	Overall Mean % Correct
38-72	Saline	Average	0.98	0.92	0.92	0.94
127-96	Saline	Average	0.9	0.76	0.52	0.726667
38-174	Saline	Average	0.92	0.92	0.82	0.886667
38-160	Saline	Average	0.84	0.84	0.5	0.726667
38-89	Saline	Average	0.9	0.72	0.38	0.666667
38-91	Saline	Average	0.98	0.94	0.84	0.92
127-119	Saline	Average	0.88	0.72	0.58	0.726667
		MEAN	0.914286	0.831429	0.651429	0.799048
		SEM	0.0193781	0.036996	0.0779325	0.0423747
Average Individualized Scopolamine + Vehicle
ANIMAL		DOSE	2 Stimuli	3 Stimuli	4 Stimuli	Overall Mean % Correct
38-72	scopolamine	0.0067 mg/kg	0.85	0.8	0.625	0.758333
127-96	scopolamine	0.0056 mg/kg	0.875	0.525	0.275	0.558333
38-174	scopolamine	0.003 mg/kg	0.975	0.65	0.35	0.658333
38-160	scopolamine	0.003 mg/kg	0.875	0.775	0.45	0.7
38-89	scopolamine	0.003 mg/kg	0.9	0.666667	0.0333333	0.533333
38-91	scopolamine	0.0067 mg/kg	0.95	0.8	0.55	0.766667
127-119	scopolamine	0.0075 mg/kg	0.85	0.475	0.325	0.55
		MEAN	0.896429	0.670238	0.372619	0.646429
		SEM	0.0184428	0.0498296	0.0737711	0.0377464
BMS-933043 0.03 mg/kg, im + Scopolamine
ANIMAL	Dose	Date	2 Stimuli	3 Stimuli	4 Stimuli	Overall Mean % Correct
38-72	0.03	2010-11-11 09:09:47	1	0.7	0.4	0.7
127-96	0.03	2010-11-11 09:46:09	0.9	0.7	0.4	0.666667
38-174	0.03	2010-11-08 09:43:12	1	0.6	0.1	0.566667
38-160	0.03	2010-11-11 09:44:54	0.8	0.7	0.8	0.766667
38-89	0.03	2010-11-08 10:11:26	0.9	0.4	*38.3	0.65
38-91	0.03	2010-11-11 10:08:30	0.9	0.8	0.4	0.7
127-119	0.03	2010-11-08 09:53:01	0.8	0.2	0.2	0.4
		MEAN	0.9	0.585714	0.383333	0.635714
		SEM	0.0308607	0.079966	0.0980363	0.045488
					*interpolated for ANOVA
BMS-933043 0.1 mg/kg, im + Scopolamine
ANIMAL	Dose	Date	2 Stimuli	3 Stimuli	4 Stimuli	Overall Mean % Correct
38-72	0.1	2010-10-28 09:30:25	1	0.8	0.5	0.766667
127-96	0.1	2010-10-28 09:31:02	0.9	0.6	0.1	0.533333
38-174	0.1	2010-10-21 10:17:05	0.9	0.7	0.4	0.666667
38-160	0.1	2010-10-28 09:45:37	0.8	0.7	0.1	0.533333
38-89	0.1	2010-10-21 11:11:52	0.8	0.9	0.3	0.666667
38-91	0.1	2010-10-28 09:46:29	1	1	0.7	0.9
127-119	0.1	2010-10-21 11:11:51	0.8	0.6	0.4	0.6
		MEAN	0.885714	0.757143	0.357143	0.666667
		SEM	0.0340068	0.0571429	0.081232	0.0498675
BMS-933043 0.3 mg/kg, im + Scopolamine
ANIMAL	Dose	Date	2 Stimuli	3 Stimuli	4 Stimuli	Overall Mean % Correct
38-72	0.3	2010-10-21 10:17:36	1	0.8	0.6	0.8
127-96	0.3	2010-10-21 10:16:28	1	0.8	0.4	0.733333
38-174	0.3	2010-10-28 09:41:41	1	1	0.5	0.833333
38-160	0.3	2010-10-21 11:11:54	1	0.6	0.6	0.733333
38-89	0.3	2010-10-28 09:46:02	0.5	0.1	*45.0	0.3
38-91	0.3	2010-10-21 11:11:52	1	0.9	0.3	0.733333
127-119	0.3	2010-10-28 09:55:34	0.9	0.6	0.3	0.6
		MEAN	0.914286	0.685714	0.45	0.67619
		SEM	0.0704698	0.112183	0.0562731	0.0685119
					*interpolated for ANOVA
BMS-933043 1.0 mg/kg, im + Scopolamine
ANIMAL	Dose	Date	2 Stimuli	3 Stimuli	4 Stimuli	Overall Mean % Correct
38-72	1	2010-11-08 09:14:15	1	0.5	0.4	0.633333
127-96	1	2010-11-08 09:51:42	0.9	0.8	0.6	0.766667
38-174	1	2010-11-11 09:46:47	0.9	0.8	0.2	0.633333
38-160	1	2010-11-08 09:53:28	1	0.9	0.4	0.766667
38-89	1	2010-11-11 10:09:28	0.9	0.7	0.2	0.6
38-91	1	2010-11-08 10:05:09	1	0.5	0.3	0.6
127-119	1	2010-11-11 10:13:51	1	0.8	0.8	0.866667
		MEAN	0.957143	0.714286	0.414286	0.695238
		SEM	0.0202031	0.0594762	0.08289	0.0394597
Eventual Correct
Average Vehicle + Vehcile baseline (Saline, 0.1 ml/kg i.m.)
ANIMAL		DOSE	2 Stimuli	3 Stimuli	4 Stimuli	Overall Mean % Correct
38-72	Saline	Average	1	1	1	1
127-96	Saline	Average	1	1	1	1
38-174	Saline	Average	1	1	1	1
38-160	Saline	Average	1	0.98	0.94	0.973333
38-89	Saline	Average	1	0.98	0.82	0.933333
38-91	Saline	Average	1	1	1	1
127-119	Saline	Average	1	1	0.96	0.986667
		MEAN	1	0.994286	0.96	0.984762
		SEM	0	0.00368856	0.0250713	0.00939597
Average Individualized Scopolamine + Vehicle
ANIMAL		DOSE	2 Stimuli	3 Stimuli	4 Stimuli	Overall Mean % Correct
38-72	scop	0.0067 mg/kg	1	0.975	0.875	0.95
127-96	scop	0.0056 mg/kg	1	0.975	0.8	0.925
38-174	scop	0.003 mg/kg	1	0.95	0.575	0.841667
38-160	scop	0.003 mg/kg	1	1	0.6	0.866667
38-89	scop	0.003 mg/kg	1	0.9	0.1	0.666667
38-91	scop	0.0067 mg/kg	1	1	0.825	0.941667
127-119	scop	0.0075 mg/kg	1	0.95	0.825	0.925
		MEAN	1	0.964286	0.657143	0.87381
		SEM	0	0.013203	0.102892	0.0376838
BMS-933043 0.03 mg/kg, im + Scopolamine
ANIMAL	Dose	Date	2 Stimuli	3 Stimuli	4 Stimuli	Overall Mean % Correct
38-72	0.03	2010-11-11 09:09:47	1	0.9	1	0.966667
127-96	0.03	2010-11-11 09:46:09	1	1	0.9	0.966667
38-174	0.03	2010-11-08 09:43:12	1	0.9	0.4	0.766667
38-160	0.03	2010-11-11 09:44:54	1	1	1	1
38-89	0.03	2010-11-08 10:11:26	1	0.5	*81.7	0.75
38-91	0.03	2010-11-11 10:08:30	1	0.9	0.8	0.9
127-119	0.03	2010-11-08 09:53:01	1	1	0.8	0.933333
		MEAN	1	0.885714	0.816667	0.897619
		SEM	0	0.0670059	0.0909823	0.0378714		0.159524
					*interpolated for ANOVA
BMS-933043 0.1 mg/kg, im + Scopolamine
ANIMAL	Dose	Date	2 Stimuli	3 Stimuli	4 Stimuli	Overall Mean % Correct
38-72	0.1	2010-10-28 09:30:25	1	0.9	0.9	0.933333
127-96	0.1	2010-10-28 10:17:36	1	1	0.8	0.933333
38-174	0.1	2010-10-21 10:17:05	1	1	0.8	0.933333
38-160	0.1	2010-10-28 10:17:36	1	1	0.7	0.9
38-89	0.1	2010-10-21 11:11:52	1	1	0.6	0.866667
38-91	0.1	2010-10-28 10:17:36	1	1	1	1
127-119	0.1	2010-10-21 11:11:51	1	1	0.9	0.966667
		MEAN	1	0.985714	0.814286	0.933333		0.242857
		SEM	0	0.0142857	0.0508432	0.016265
BMS-933043 0.3 mg/kg, im + Scopolamine
ANIMAL	Dose	Date	2 Stimuli	3 Stimuli	4 Stimuli	Overall Mean % Correct
38-72	0.3	2010-10-21 10:17:36	1	1	0.8	0.933333
127-96	0.3	2010-10-21 10:16:28	1	1	1	1
38-174	0.3	2010-10-28 10:17:36	1	1	0.8	0.933333
38-160	0.3	2010-10-21 11:11:54	1	1	1	1
38-89	0.3	2010-10-28 10:17:36	1	0.6	*90.0	0.8
38-91	0.3	2010-10-21 11:11:52	1	1	0.9	0.966667
127-119	0.3	2010-10-28 10:17:36	1	1	0.9	0.966667
		MEAN	1	0.942857	0.9	0.942857		0.242857
		SEM	0	0.0571429	0.0365148	0.0259367
					*interpolated for ANOVA
BMS-933043 1.0 mg/kg, im + Scopolamine
ANIMAL	Dose	Date	2 Stimuli	3 Stimuli	4 Stimuli	Overall Mean % Correct
38-72	1	2010-11-08 09:14:15	1	0.9	0.7	0.866667
127-96	1	2010-11-08 09:51:42	1	0.9	1	0.966667
38-174	1	2010-11-11 09:46:47	1	1	0.4	0.8
38-160	1	2010-11-08 09:53:28	1	1	0.5	0.833333
38-89	1	2010-11-11 10:09:28	1	1	0.3	0.766667
38-91	1	2010-11-08 10:05:09	1	1	0.7	0.9
127-119	1	2010-11-11 10:13:51	1	1	1	1
		MEAN	1	0.971429	0.657143	0.87619
		SEM	0	0.0184428	0.104328	0.0322968
latency & completion
				Average Response Latency, ms
Average Vehicle + Vehicle (Saline, 0.1 ml/kg i.m.)
ANIMAL		DOSE		Avg Rsp Lat		% Completion
38-72	Saline	Average		1031.99		1
127-96	Saline	Average		1714.88		1
38-174	Saline	Average		1291.14		1
38-160	Saline	Average		2617.25		0.986296
38-89	Saline	Average		2079.21		0.829096
38-91	Saline	Average		1676.42		1
127-119	Saline	Average		1927.7		1
		MEAN		1762.66		0.973627
		SEM		196.6		0.026102
Average Individualized Scopolamine + Vehicle
ANIMAL		DOSE		Avg Rsp Lat		% Completion
38-72	scop	0.0067 mg/kg		2019.87		0.870428
127-96	scop	0.0056 mg/kg		1795.85		0.992754
38-174	scop	0.003 mg/kg		1347.09		0.884541
38-160	scop	0.003 mg/kg		2529.75		0.782171
38-89	scop	0.003 mg/kg		2281.95		0.419483
38-91	scop	0.0067 mg/kg		1918.52		0.854873
127-119	scop	0.0075 mg/kg		2334.96		0.96
		MEAN		2032.57		0.823464
		SEM		149.595		0.0722314
BMS-933043 0.03 mg/kg, im + Scopolamine
ANIMAL	Dose	Date		Avg Rsp Lat		% Completion
38-72	0.03	2010-11-11		2181.49		0.818182
127-96	0.03	2010-11-11		1558.19		1
38-174	0.03	2010-11-08 09:51:12		1198.36		0.8125
38-160	0.03	2010-11-11		2787.37		1
38-89	0.03	2010-11-08 09:51:12		1505		0.321429
38-91	0.03	2010-11-11		2151.39		0.724138
127-119	0.03	2010-11-08 09:51:12		2675.12		0.985075
		MEAN		2008.13		0.80876
		SEM		229.596		0.091155
BMS-933043 0.1 mg/kg, im + Scopolamine
ANIMAL	Dose	Date		Avg Rsp Lat		% Completion
38-72	0.1	2010-10-28 09:30:25		1783.82		0.830189
127-96	0.1	2010-10-28 09:30:25		1549.87		0.985294
38-174	0.1	2010-10-21 10:17:05		1223.31		0.777778
38-160	0.1	2010-10-28 09:30:25		2854.53		0.814286
38-89	0.1	2010-10-21 10:17:05		1899.4		0.557377
38-91	0.1	2010-10-28 09:30:25		1717.18		0.970588
127-119	0.1	2010-10-21 10:17:05		2683.02		1
		MEAN		1958.73		0.84793
		SEM		225.067		0.0593272
BMS-933043 0.3 mg/kg, im + Scopolamine
ANIMAL	Dose	Date		Avg Rsp Lat		% Completion
38-72	0.3	2010-10-21 10:15:56		1690.51		0.862745
127-96	0.3	2010-10-21 10:15:56		1666.17		1
38-174	0.3	2010-10-28 09:30:25		1269.71		0.977273
38-160	0.3	2010-10-21 10:15:56		2215.77		1
38-89	0.3	2010-10-28 09:30:25		1344.91		0.320988
38-91	0.3	2010-10-21 10:15:56		1971		0.958333
127-119	0.3	2010-10-28 09:30:25		2262.11		0.95082
		MEAN		1774.31		0.867165
		SEM		148.744		0.0927173
BMS-933043 1.0 mg/kg, im + Scopolamine
ANIMAL	Dose	Date		Avg Rsp Lat		% Completion
38-72	1	2010-11-08		2028.06		0.727273
127-96	1	2010-11-08		1536.49		1
38-174	1	2010-11-11		1283.17		0.680556
38-160	1	2010-11-08		2484.63		0.568966
38-89	1	2010-11-11		1934.26		0.460526
38-91	1	2010-11-08		2639.03		0.578125
127-119	1	2010-11-11		2297.27		1
		MEAN		2028.99		0.716492
		SEM		186.413		0.0799686

## Sheet: EVP DRC 1
EVP-6124 DRC 1
Initial Correct
Average Vehicle (Saline, 0.1 ml/kg i.m.)
ANIMAL		DOSE	2 Stimuli	3 Stimuli	4 Stimuli	Overall Mean % Correct
38-72	Saline	Average	1	1	0.9	0.966667
127-96	Saline	Average	0.928571	0.885714	0.685714	0.833333
38-174	Saline	Average	0.957143	0.985714	0.857143	0.933333
38-160	Saline	Average	0.942857	0.885714	0.714286	0.847619
108-110	Saline	Average	0.9	0.657143	0.528571	0.695238
38-91	Saline	Average	0.957143	0.942857	0.885714	0.928571
127-119	Saline	Average	0.957143	0.885714	0.6	0.814286
108-147	Saline	Average	0.842857	0.842857	0.742857	0.809524
108-111	Saline	Average	1	0.96	0.96	0.966667
108-116	Saline	Average	0.916667	0.916667	0.633333	0.822222
		MEAN	0.940238	0.896238	0.750762	0.861746
		SEM	0.0148328	0.030872	0.045594	0.0272602
Average Individualized Scopolamine + Vehicle
ANIMAL		DOSE	2 Stimuli	3 Stimuli	4 Stimuli	Overall Mean % Correct
38-72	scopolamine	0.0075 mg/kg	1	0.725	0.425	0.716667
127-96	scopolamine	0.012 mg/kg	0.9	0.75	0.4	0.688889
38-174	scopolamine	0.0056 mg/kg	0.925	0.725	0.5	0.716667
38-160	scopolamine	0.0045 mg/kg	0.875	0.675	0.3	0.616667
108-110	scopolamine	0.0075 mg/kg	0.55	0.5	0.075	0.375
38-91	scopolamine	0.012 mg/kg	0.975	0.9	0.5	0.791667
127-119	scopolamine	0.012 mg/kg	0.8	0.575	0.375	0.583333
108-147	scopolamine	0.012 mg/kg	0.85	0.7	0.4	0.65
108-111	scopolamine	0.0075 mg/kg	0.95	0.775	0.475	0.733333
108-116	scopolamine	0.009 mg/kg	0.9	0.675	0.433333	0.669444
		MEAN	0.8725	0.7	0.388333	0.654167
		SEM	0.0403887	0.0343592	0.0397562	0.0363318
EVP-6124 0.03 mg/kg, im + scopolamine
ANIMAL	Dose	Date	2 Stimuli	3 Stimuli	4 Stimuli	Overall Mean % Correct
38-72	0.03 mg/kg	2011-10-13 08:58:30	1	0.8	0.3	0.7
127-96	0.03 mg/kg	2011-10-17 09:38:19	1	0.8	0.5	0.766667
38-174	0.03 mg/kg	2011-10-13 08:58:28	0.7	0.6	0.3	0.533333
38-160	0.03 mg/kg	2011-10-06 10:44:00	1	0.4	0	0.466667
108-110	0.03 mg/kg	2011-10-13 08:58:28	0.9	0.6	0.2	0.566667
38-91	0.03 mg/kg	2011-10-17 10:28:43	1	0.9	0.6	0.833333
127-119	0.03 mg/kg	2011-10-13 10:57:56	0.8	0.4	0.4	0.533333
108-147	0.03 mg/kg	2011-10-17 10:56:07	0.7	0.4	0.3	0.466667
108-111	0.03 mg/kg	2011-10-13 10:57:56	Did Not Respond
108-116	0.03 mg/kg	2011-10-17 10:57:39	0.9	0.8	0.7	0.8
		MEAN	0.8875	0.6125	0.325	0.608333
		SEM	0.047949	0.071807	0.0647798	0.0495015
EVP-6124 0.1 mg/kg, im + scopolamine
ANIMAL	Dose	Date	2 Stimuli	3 Stimuli	4 Stimuli	Overall Mean % Correct
38-72	0.1 mg/kg	2011-10-17 09:38:28	0.8	0.6	0.111111	0.503704
127-96	0.1 mg/kg	2011-10-13 08:58:29	0.8	0.3	0.222222	0.440741
38-174	0.1 mg/kg	2011-10-06 10:40:15	1	0.9	0.6	0.833333
38-160	0.1 mg/kg	2011-10-13 10:51:01	1	0.5	0.111111	0.537037
108-110	0.1 mg/kg	2011-10-17 09:38:27	0.8	0.6	0.2	0.533333
38-91	0.1 mg/kg	2011-10-13 10:54:21	1	0.7	0.4	0.7
127-119	0.1 mg/kg	2011-10-06 11:27:42	0.9	0.6	0.3	0.6
108-147	0.1 mg/kg	2011-10-13 11:10:17	1	0.5	0.1	0.533333
108-111	0.1 mg/kg	2011-10-06 11:27:42	initial data lost
108-116	0.1 mg/kg	2011-10-13 11:10:53	0.9	0.7	0.4	0.666667
		MEAN	0.9125	0.5875	0.255556	0.585185
		SEM	0.0350382	0.0610547	0.0614708	0.0443562
EVP-6124 0.3 mg/kg, im + scopolamine
ANIMAL	Dose	Date	2 Stimuli	3 Stimuli	4 Stimuli	Overall Mean % Correct
38-72	0.3 mg/kg	2011-10-31 09:24:32	1	0.7	0.2	0.633333
127-96	0.3 mg/kg	2011-11-03 08:20:20	0.7	0.5	0.1	0.433333
38-174	0.3 mg/kg	2011-10-31 09:24:29	1	0.4	0.6	0.666667
38-160	0.3 mg/kg	2011-11-03 09:46:17	0.6	0	*26.3%	0.3
108-110	0.3 mg/kg	2011-10-31 10:16:51	0.9	0.3	0	0.4
38-91	0.3 mg/kg	2011-11-03 09:48:01	0.9	0.8	0.5	0.733333
127-119	0.3 mg/kg	2011-10-31 10:21:35	1	0.7	0	0.566667
108-147	0.3 mg/kg	2011-11-03 11:02:52	0.8	0.6	0.4	0.6
108-111	0.3 mg/kg	2011-10-31 10:20:16	0.9	0.7	0.3	0.633333
108-116	0.3 mg/kg	2011-11-03 11:04:05	0.9	0.8	0.3	0.666667
		MEAN	0.866667	0.522222	0.2625	0.551852
		SEM	0.0471405	0.0846197	0.0800391	0.0475028
					*interpolated for ANOVA
EVP-6124 1.0 mg/kg, im + scopolamine			+ Individualized Scopolamine
ANIMAL	Dose	Date	2 Stimuli	3 Stimuli	4 Stimuli	Overall % Correct
38-72	1.0 mg/kg	2011-11-03 08:20:20	0.9	0.2	*28.9	0.55
127-96	1.0 mg/kg	2011-10-31 09:24:30	0.9	0.8	0.3	*56.1
38-174	1.0 mg/kg	2011-11-03 08:20:20	1	0.6	0.4	0.666667
38-160	1.0 mg/kg	2011-10-31 10:18:25	0.9	0.4	0.4	0.566667
108-110	1.0 mg/kg	2011-11-03 08:20:20	0.6	0.2	0	0.266667
38-91	1.0 mg/kg	2011-10-31 10:20:58	1	1	0.5	0.833333
127-119	1.0 mg/kg	2011-11-03 09:48:34	0.8	0.4	0.111111	0.437037
108-147	1.0 mg/kg	2011-10-31 11:12:16	0.9	0.3	0.2	0.466667
108-111	1.0 mg/kg	2011-11-03 09:47:24	1	0.7	0.4	0.7
108-116	1.0 mg/kg	2011-10-31 11:13:44	0.9	0.8	0.6	0.766667
		MEAN	0.888889	0.511111	0.288889	0.56088
		SEM	0.0423099	0.0934589	0.0604583	0.0620631
					*interpolated for ANOVA
Eventual Correct
Vehicle + Vehicle (Saline, 0.1 ml/kg i.m.)
ANIMAL		DOSE	2 Stimuli	3 Stimuli	4 Stimuli	Overall Mean % Correct
38-72	Saline	Average	1	1	1	1
127-96	Saline	Average	1	0.98	1	0.993333
38-174	Saline	Average	1	1	1	1
38-160	Saline	Average	1	1	1	1
108-110	Saline	Average	1	0.98	1	0.993333
38-91	Saline	Average	1	1	0.96	0.986667
127-119	Saline	Average	1	1	0.98	0.993333
108-147	Saline	Average	1	1	1	1
108-111	Saline	Average	1	0.975	1	0.991667
108-116	Saline	Average	1	1	1	1
		MEAN	1	0.9935	0.994	0.995833
		SEM	0	0.0033375	0.00426875	0.00151637
Average Individualized Scopolamine + Vehicle
ANIMAL		DOSE	2 Stimuli	3 Stimuli	4 Stimuli	Overall Mean % Correct
38-72	scopolamine	0.0075 mg/kg	1	0.975	0.7	0.891667
127-96	scopolamine	0.012 mg/kg	1	1	0.95	0.983333
38-174	scopolamine	0.0056 mg/kg	1	1	0.975	0.991667
38-160	scopolamine	0.0045 mg/kg	1	1	0.5	0.833333
108-110	scopolamine	0.0075 mg/kg	0.975	0.925	0.56746	0.822487
38-91	scopolamine	0.012 mg/kg	1	1	0.85	0.95
127-119	scopolamine	0.012 mg/kg	1	0.975	0.85	0.941667
108-147	scopolamine	0.012 mg/kg	1	1	1	1
108-111	scopolamine	0.0075 mg/kg	1	0.95	0.775	0.908333
108-116	scopolamine	0.009 mg/kg	1	0.975	0.761111	0.912037
		MEAN	0.9975	0.98	0.792857	0.923452
		SEM	0.0025	0.00816497	0.0531065	0.0196694
EVP-6124 0.03 mg/kg, im + scopolamine
ANIMAL	Dose	Date	2 Stimuli	3 Stimuli	4 Stimuli	Overall Mean % Correct
38-72	0.03 mg/kg	2011-10-13 08:58:30	1	1	0.8	0.933333
127-96	0.03 mg/kg	2011-10-17 09:38:19	1	1	1	1
38-174	0.03 mg/kg	2011-10-13 08:58:28	1	1	0.8	0.933333
38-160	0.03 mg/kg	2011-10-06 10:44:00	1	1	0.111111	0.703704
108-110	0.03 mg/kg	2011-10-13 08:58:28	1	1	0.8	0.933333
38-91	0.03 mg/kg	2011-10-17 10:28:43	1	1	0.9	0.966667
127-119	0.03 mg/kg	2011-10-13 10:57:56	1	1	0.7	0.9
108-147	0.03 mg/kg	2011-10-17 10:56:07	1	1	1	1
108-111	0.03 mg/kg	2011-10-13 10:57:56	Did Not Respond
108-116	0.03 mg/kg	2011-10-17 10:57:39	1	1	0.9	0.966667
		MEAN	1	1	0.779012	0.926337
		SEM	0	0	0.0897994	0.0299331
EVP-6124 0.1 mg/kg, im + scopolamine
ANIMAL	Dose	Date	2 Stimuli	3 Stimuli	4 Stimuli	Overall Mean % Correct
38-72	0.1 mg/kg	2011-10-17 09:38:28	1	0.8	0.222222	0.674074
127-96	0.1 mg/kg	2011-10-13 08:58:29	1	1	0.888889	0.962963
38-174	0.1 mg/kg	2011-10-06 10:40:15	1	1	1	1
38-160	0.1 mg/kg	2011-10-13 10:51:01	1	0.9	0.222222	0.707407
108-110	0.1 mg/kg	2011-10-17 09:38:27	1	0.9	0.6	0.833333
38-91	0.1 mg/kg	2011-10-13 10:54:21	1	1	0.7	0.9
127-119	0.1 mg/kg	2011-10-06 11:27:42	1	1	0.9	0.966667
108-147	0.1 mg/kg	2011-10-13 11:10:17	1	1	0.8	0.933333
108-111	0.1 mg/kg	2011-10-06 11:15:15	1	1	1	1
108-116	0.1 mg/kg	2011-10-13 11:10:53	1	1	0.5	0.833333
		MEAN	1	0.96	0.683333	0.881111
		SEM	0	0.0221108	0.0924629	0.0369647
EVP-6124 0.3 mg/kg, im + scopolamine
ANIMAL	Dose	Date	2 Stimuli	3 Stimuli	4 Stimuli	Overall Mean % Correct
38-72	0.3 mg/kg	2011-10-31 09:24:32	1	1	0.6	0.866667
127-96	0.3 mg/kg	2011-11-03 08:20:20	1	1	1	1
38-174	0.3 mg/kg	2011-10-31 09:24:29	1	0.9	0.6	0.833333
38-160	0.3 mg/kg	2011-11-03 09:46:17	1	0.2	*71.1%	0.6
108-110	0.3 mg/kg	2011-10-31 10:16:51	1	0.8	0	0.6
38-91	0.3 mg/kg	2011-11-03 09:48:01	1	1	0.8	0.933333
127-119	0.3 mg/kg	2011-10-31 10:21:35	1	1	0.8	0.933333
108-147	0.3 mg/kg	2011-11-03 11:02:52	1	1	1	1
108-111	0.3 mg/kg	2011-10-31 10:20:16	1	1	0.9	0.966667
108-116	0.3 mg/kg	2011-11-03 11:04:05	1	1	0.7	0.9
		MEAN	1	0.89	0.711111	0.863333
		SEM	0	0.0795124	0.101986	0.0469962
					* interpolated for ANOVA
EVP-6124 1.0 mg/kg, im + scopolamine
ANIMAL	Dose	Date	2 Stimuli	3 Stimuli	4 Stimuli	Overall Mean % Correct
38-72	1.0 mg/kg	2011-11-03 08:20:20	1	0.5	*68.1%	0.75
127-96	1.0 mg/kg	2011-10-31 09:24:30	1	1	1	1
38-174	1.0 mg/kg	2011-11-03 08:20:20	1	1	0.9	0.966667
38-160	1.0 mg/kg	2011-10-31 10:18:25	1	0.9	0.8	0.9
108-110	1.0 mg/kg	2011-11-03 08:20:20	0.9	0.5	0	0.466667
38-91	1.0 mg/kg	2011-10-31 10:20:58	1	1	0.9	0.966667
127-119	1.0 mg/kg	2011-11-03 09:48:34	1	0.9	0.333333	0.744444
108-147	1.0 mg/kg	2011-10-31 11:12:16	1	0.9	0.8	0.9
108-111	1.0 mg/kg	2011-11-03 09:47:24	1	1	0.7	0.9
108-116	1.0 mg/kg	2011-10-31 11:13:44	1	1	0.7	0.9
		MEAN	0.99	0.87	0.681481	0.849444
		SEM	0.01	0.0633333	0.106155	0.0503108
					* interpolated for ANOVA
latency & completion
				Average Response Latency, ms
Vehicle + Vehicle (Saline, 0.1 ml/kg i.m.)
ANIMAL				Avg rsp lat		% Completion
38-72	Saline	Average		902.306		1
127-96	Saline	Average		1666.62		0.996241
38-174	Saline	Average		1276.46		1
38-160	Saline	Average		2162.63		0.996516
108-110	Saline	Average		1852.42		1
38-91	Saline	Average		1561.79		1
127-119	Saline	Average		1647.98		0.995918
108-147	Saline	Average		1164.12		1
108-111	Saline	Average		1861.33		1
108-116	Saline	Average		2005.98		0.996032
		MEAN		1610.16		0.998471
		SEM		124.811		0.000626196
Average Individualized Scopolamine + Vehicle
ANIMAL		DOSE		Avg rsp lat		% Completion
38-72	scopolamine	0.0075 mg/kg		1525.06		0.7575
127-96	scopolamine	0.012 mg/kg		1804.23		0.95383
38-174	scopolamine	0.0056 mg/kg		1430.95		0.937728
38-160	scopolamine	0.0045 mg/kg		1834.89		0.695985
108-110	scopolamine	0.0075 mg/kg		1996.09		0.920611
38-91	scopolamine	0.012 mg/kg		1999.94		0.802068
127-119	scopolamine	0.012 mg/kg		2121.41		0.965489
108-147	scopolamine	0.012 mg/kg		1290.25		0.894737
108-111	scopolamine	0.0075 mg/kg		2552.84		0.627757
108-116	scopolamine	0.009 mg/kg		2790.13		0.826193
		MEAN		1934.58		0.83819
		SEM		149.837		0.0368088
EVP-6124 0.03 mg/kg, im + scopolamine
ANIMAL	Dose	Date		Avg rsp lat		% Completion
38-72	0.03 mg/kg	2011-10-13 08:58:30		1143.47		0.75
127-96	0.03 mg/kg	2011-10-17 09:38:19		1822.16		1
38-174	0.03 mg/kg	2011-10-13 08:58:28		1691.22		0.903226
38-160	0.03 mg/kg	2011-10-06 10:44:00		1751.95		0.447059
108-110	0.03 mg/kg	2011-10-13 08:58:28		1623.77		0.709677
38-91	0.03 mg/kg	2011-10-17 10:28:43		2310.91		0.809524
127-119	0.03 mg/kg	2011-10-13 10:57:56		2261.55		0.791667
108-147	0.03 mg/kg	2011-10-17 10:56:07		1682.31		0.880597
108-111	0.03 mg/kg	2011-10-13 10:57:56		Did Not Respond
108-116	0.03 mg/kg	2011-10-17 10:57:39		2617.37		0.916667
		MEAN		1878.3		0.800935
		SEM		148.022		0.0535076
EVP-6124 0.1 mg/kg, im + scopolamine
ANIMAL	Dose	Date		Avg rsp lat		% Completion
38-72	0.1 mg/kg	2011-10-17 09:38:28		1950.36		0.363636
127-96	0.1 mg/kg	2011-10-13 08:58:29		1665.8		0.914286
38-174	0.1 mg/kg	2011-10-06 10:40:15		1285.1		1
38-160	0.1 mg/kg	2011-10-13 10:51:01		1957.95		0.47561
108-110	0.1 mg/kg	2011-10-17 09:38:27		1850.7		0.896104
38-91	0.1 mg/kg	2011-10-13 10:54:21		2804.39		0.578947
127-119	0.1 mg/kg	2011-10-06 11:27:42		1876.06		0.933333
108-147	0.1 mg/kg	2011-10-13 11:10:17		1404.62		0.769231
108-111	0.1 mg/kg	2011-10-06 11:15:15		2020.71		0.970588
108-116	0.1 mg/kg	2011-10-13 11:10:53		2541.45		0.709677
		MEAN		1935.71		0.761141
		SEM		146		0.0705287
EVP-6124 0.3 mg/kg, im + scopolamine
ANIMAL	Dose	Date		Avg rsp lat		% Completion
38-72	0.3 mg/kg	2011-10-31 09:24:32		1375.61		0.507937
127-96	0.3 mg/kg	2011-11-03 08:20:20		1467.2		0.921875
38-174	0.3 mg/kg	2011-10-31 09:24:29		1834.79		0.904762
38-160	0.3 mg/kg	2011-11-03 09:46:17		6148.2		0.309524
108-110	0.3 mg/kg	2011-10-31 10:16:51		1760.48		0.732558
38-91	0.3 mg/kg	2011-11-03 09:48:01		2610.33		0.611111
127-119	0.3 mg/kg	2011-10-31 10:21:35		2198.26		0.895522
108-147	0.3 mg/kg	2011-11-03 11:02:52		1492.08		0.75
108-111	0.3 mg/kg	2011-10-31 10:20:16		2539.8		0.803922
108-116	0.3 mg/kg	2011-11-03 11:04:05		2578.36		0.779661
		MEAN		2400.51		0.721687
		SEM		442.939		0.0617026
EVP-6124 1.0 mg/kg, im + scopolamine
ANIMAL	Dose	Date		Avg rsp lat		% Completion
38-72	1.0 mg/kg	2011-11-03 08:20:20		1167.54		0.342466
127-96	1.0 mg/kg	2011-10-31 09:24:30		1530.63		0.98
38-174	1.0 mg/kg	2011-11-03 08:20:20		1469.93		0.854545
38-160	1.0 mg/kg	2011-10-31 10:18:25		2555.83		0.734375
108-110	1.0 mg/kg	2011-11-03 08:20:20		1957.61		0.897727
38-91	1.0 mg/kg	2011-10-31 10:20:58		2257.14		0.717391
127-119	1.0 mg/kg	2011-11-03 09:48:34		1872.39		0.987654
108-147	1.0 mg/kg	2011-10-31 11:12:16		1559.51		0.661765
108-111	1.0 mg/kg	2011-11-03 09:47:24		3857.36		0.508772
108-116	1.0 mg/kg	2011-10-31 11:13:44		2369.96		0.962264
		MEAN		2059.79		0.764696
		SEM		243.41		0.0681825

## Sheet: EVP DRC 2
EVP DRC 2
Initial Correct
Average Vehicle (Saline, 0.1 ml/kg i.m.)
ANIMAL		DOSE	2 Stimuli	3 Stimuli	4 Stimuli	Overall Mean % Correct
108-110	Saline	Average	0.9	0.725	0.625	0.75
38-72	Saline	Average	0.975	0.975	0.925	0.958333
127-119	Saline	Average	0.825	0.625	0.525	0.658333
38-160	Saline	Average	0.95	0.975	0.725	0.883333
108-147	Saline	Average	0.975	0.925	0.8	0.9
38-91	Saline	Average	1	0.9	0.8	0.9
108-111	Saline	Average	1	0.975	0.975	0.983333
	Saline	MEAN	0.946429	0.871429	0.767857	0.861905
	Saline	SEM	0.0240464	0.053013	0.059939	0.0440154
Average Individualized Scopolamine + Vehicle
ANIMAL		DOSE	2 Stimuli	3 Stimuli	4 Stimuli	Overall Mean % Correct
108-110	scop	0.0075 mg/kg	0.866667	0.366667	0.147619	0.460317
38-72	scop	0.0075 mg/kg	0.933333	0.633333	0.321429	0.676984
127-119	scop	0.012 mg/kg	0.733333	0.433333	0.316667	0.494444
38-160	scop	0.0045 mg/kg	0.933333	0.9	0.433333	0.755556
108-147	scop	0.012 mg/kg	1	0.666667	0.433333	0.7
38-91	scop	0.012 mg/kg	1	0.8	0.3	0.7
108-111	scop	0.0075 mg/kg	0.966667	0.833333	0.466667	0.755556
		MEAN	0.919048	0.661905	0.345578	0.64898
		SEM	0.0355286	0.0764381	0.0416186	0.045821
EVP-6124 0.003 mg/kg + Scopolamine
ANIMAL	Dose	Date	2 Stimuli	3 Stimuli	4 Stimuli	Overall Mean % Correct
108-110	0.003	2012-02-02 09:32:46	0.8	0.2	0	0.333333
38-72	0.003	2012-02-09 09:01:54	0.7	0.5		0.6
127-119	0.003	2012-02-02 09:38:10	0.4	0.2	0	0.2
38-160	0.003	2012-02-09 09:01:53	0.8	0.5	0.2	0.5
108-147	0.003	2012-02-09 11:21:19	0.6	0.9	0.2	0.566667
38-91	0.003	2012-02-09 10:32:33	1	0.9	0.3	0.733333
108-111	0.003	2012-02-02 09:37:08	1	1	0.5	0.833333
		MEAN	0.757143	0.6	0.2	0.538095
		SEM	0.081232	0.127242	0.0774597	0.0827531
EVP-6124 0.01 mg/kg + Scopolamine
ANIMAL	Dose	Date	2 Stimuli	3 Stimuli	4 Stimuli	Overall Mean % Correct
108-110	0.01	2012-02-09 09:01:52	0.6	0.2	0	0.266667
38-72	0.01	2012-02-02 09:32:10	0.9	0.4		0.65
127-119	0.01	2012-02-09 09:01:46	0.6	0.3	0	0.3
38-160	0.01	2012-02-02 09:36:46	0.9	1	0.4	0.766667
108-147	0.01	2012-02-02 09:38:06	0.9	0.8	0.4	0.7
38-91	0.01	2012-02-02 09:37:38	0.9	1	0.6	0.833333
108-111	0.01	2012-02-09 09:01:50	1	0.9	0.3	0.733333
		MEAN	0.828571	0.657143	0.283333	0.607143
		SEM	0.0606092	0.130671	0.0980363	0.0863622
Eventual Correct
Vehicle + Vehicle (Saline, 0.1 ml/kg i.m.)
ANIMAL		DOSE	2 Stimuli	3 Stimuli	4 Stimuli	Overall Mean % Correct
108-110	Saline	Average	1	1	0.975	0.991667
38-72	Saline	Average	1	1	1	1
127-119	Saline	Average	1	1	0.925	0.975
38-160	Saline	Average	1	1	0.975	0.991667
108-147	Saline	Average	1	1	1	1
38-91	Saline	Average	1	1	1	1
108-111	Saline	Average	1	1	1	1
		MEAN	1	1	0.979167	0.994048
		SEM	0	0	0.0119315	0.00350467
Average Individualized Scopolamine + Vehicle
ANIMAL		DOSE	2 Stimuli	3 Stimuli	4 Stimuli	Overall Mean % Correct
108-110	scop	0.0075 mg/kg	1	0.966667	0.355952	0.774206
38-72	scop	0.0075 mg/kg	1	0.866667	0.471429	0.826984
127-119	scop	0.012 mg/kg	0.966667	0.933333	0.641667	0.847222
38-160	scop	0.0045 mg/kg	1	0.966667	0.866667	0.944444
108-147	scop	0.012 mg/kg	1	1	0.8	0.933333
38-91	scop	0.012 mg/kg	1	1	0.766667	0.922222
108-111	scop	0.0075 mg/kg	1	0.966667	0.7	0.888889
		MEAN	0.995238	0.957143	0.657483	0.876757
		SEM	0.00555556	0.0204879	0.0819504	0.0238363
EVP-6124 0.003 mg/kg + Scopolamine
ANIMAL	Dose	Date	2 Stimuli	3 Stimuli	4 Stimuli	Overall Mean % Correct
108-110	0.003	2012-02-02 09:32:46	1	1	0.4	0.8
38-72	0.003	2012-02-09 09:01:54	1	0.5	0.606	0.702
127-119	0.003	2012-02-02 09:38:10	1	1	0.333333	0.777778
38-160	0.003	2012-02-09 09:01:53	1	1	0.6	0.866667
108-147	0.003	2012-02-09 11:21:19	1	0.9	0.9	0.933333
38-91	0.003	2012-02-09 10:32:33	1	1	0.6	0.866667
108-111	0.003	2012-02-02 09:37:08	1	1	0.8	0.933333
		MEAN	1	0.914286	0.605619	0.839968
		SEM	0	0.0704698	0.0757386	0.0321307
EVP-6124 0.01 mg/kg + Scopolamine
ANIMAL	Dose	Date	2 Stimuli	3 Stimuli	4 Stimuli	Overall Mean % Correct
108-110	0.01	2012-02-09 09:01:52	1	0.8	0.6	0.8
38-72	0.01	2012-02-02 09:32:10	1	0.6	0.7944	0.798133
127-119	0.01	2012-02-09 09:01:46	1	1	0.666667	0.888889
38-160	0.01	2012-02-02 09:36:46	1	1	1	1
108-147	0.01	2012-02-02 09:38:06	1	1	0.9	0.966667
38-91	0.01	2012-02-02 09:37:38	1	1	0.9	0.966667
108-111	0.01	2012-02-09 09:01:50	1	1	0.7	0.9
		MEAN	1	0.914286	0.794438	0.902908		0.136955
		SEM	0	0.0594762	0.0551173	0.0306011
latency & completion
				Average Response Latency, ms
Vehicle + Vehicle (Saline, 0.1 ml/kg i.m.)
ANIMAL				Avg rsp lat		% Completion
108-110	Saline	Average		1694.78		1
38-72	Saline	Average		891.399		1
127-119	Saline	Average		1968.93		1
38-160	Saline	Average		1777.31		0.986397
108-147	Saline	Average		1190.47		1
38-91	Saline	Average		1445.76		1
108-111	Saline	Average		1728.68		1
		MEAN		1528.19		0.998057
		SEM		142.312		0.00194328
Average Individualized Scopolamine + Vehicle
ANIMAL				Avg rsp lat		% Completion
108-110	scop	0.0075 mg/kg		1745.8		0.74148
38-72	scop	0.0075 mg/kg		2513.52		0.535138
127-119	scop	0.012 mg/kg		2306		0.786812
38-160	scop	0.0045 mg/kg		1998.35		0.821825
108-147	scop	0.012 mg/kg		1741.62		0.808291
38-91	scop	0.012 mg/kg		2028.44		0.608254
108-111	scop	0.0075 mg/kg		1817.46		0.625395
		MEAN		2021.6		0.703885
		SEM		111.225		0.0427847
EVP-6124 0.003 mg/kg + Scopolamine
ANIMAL	Dose	Date		Avg rsp lat		% Completion
108-110	EVP 0.003	2012-02-02 09:32:46		1883.17		0.690141
38-72	EVP 0.003	2012-02-09 09:01:54		1439.15		0.32
127-119	EVP 0.003	2012-02-02 09:38:10		2301.49		0.939394
38-160	EVP 0.003	2012-02-09 09:01:53		2214.38		0.546875
108-147	EVP 0.003	2012-02-09 11:21:19		2211.87		0.766667
38-91	EVP 0.003	2012-02-09 10:32:33		1979.32		0.603448
108-111	EVP 0.003	2012-02-02 09:37:08		2291.18		0.653061
		MEAN		2045.79		0.645655
		SEM		117.562		0.0724651
EVP-6124 0.01 mg/kg + Scopolamine
ANIMAL	Dose	Date		Avg rsp lat		% Completion
38-72	EVP 0.01	2012-02-09 09:01:52		1713.82		0.777778
127-96	EVP 0.01	2012-02-02 09:32:10		2751.26		0.315068
38-160	EVP 0.01	2012-02-09 09:01:46		2357.17		0.952381
38-91	EVP 0.01	2012-02-02 09:36:46		1899.68		0.948718
127-119	EVP 0.01	2012-02-02 09:38:06		1514.43		0.7
108-116	EVP 0.01	2012-02-02 09:37:38		1962.24		0.704545
108-147	EVP 0.01	2012-02-09 09:01:50		2591.79		0.581818
		MEAN		2112.91		0.711473
		SEM		174.717		0.0835014

## Sheet: RG3487 DRC
RG3487
Initial Correct
Average Vehicle (Saline, 0.1 ml/kg i.m.)
ANIMAL		DOSE	2 Stimuli	3 Stimuli	4 Stimuli	Overall Mean % Correct
38-72	Saline	Average	0.966667	0.9	0.883333	0.916667
38-120	Saline	Average	0.766667	0.466667	0.2	0.477778
127-96	Saline	Average	0.916667	0.866667	0.583333	0.788889
38-174	Saline	Average	0.983333	0.95	0.783333	0.905556
38-160	Saline	Average	0.933333	0.716667	0.716667	0.788889
38-91	Saline	Average	0.983333	0.9	0.925	0.938889
127-119	Saline	Average	0.933333	0.8	0.566667	0.766667
108-116	Saline	Average	0.883333	0.866667	0.666667	0.805556
		MEAN	0.920833	0.808333	0.665625	0.798611
		SEM	0.0251484	0.054917	0.0806785	0.0516243
Average Individualized Scopolamine + Vehicle
ANIMAL		DOSE	2 Stimuli	3 Stimuli	4 Stimuli
38-72	scopolamine	0.0067 mg/kg	0.96	0.58	0.26	0.6
38-120	scopolamine	0.0056 mg/kg	0.725	0.35	0.0972222	0.390741
127-96	scopolamine	0.0075 mg/kg	0.86	0.4	0.2	0.486667
38-174	scopolamine	0.0056 mg/kg	0.76	0.32	0.126667	0.402222
38-160	scopolamine	0.003 mg/kg	0.9	0.825	0.325	0.683333
38-91	scopolamine	0.0017 mg/kg	0.88	0.22	0.0285714	0.37619
127-119	scopolamine	0.0017 mg/kg	0.78	0.26	0.0844444	0.374815
108-116	scopolamine	0.0075 mg/kg	0.88	0.74	0.44	0.686667
		MEAN	0.843125	0.461875	0.195238	0.500079
		SEM	0.0282675	0.0800554	0.0491582	0.0483904
RG3487 0.03 mg/kg + scopolamine			+ Individualized Scopolamine
ANIMAL	Dose	Date	2 Stimuli	3 Stimuli	4 Stimuli	Overall Mean % Correct
38-72	0.03 mg/kg	2011-04-25 10:03:10	0.9	0.6	0.3	0.6
38-120	0.03 mg/kg	2011-05-05	0.9	0.2	0	0.366667
127-96	0.03 mg/kg	2011-04-25 10:05:12	0.7	0.4	0.3	0.466667
38-174	0.03 mg/kg	2011-05-05	0.6	0.3	0.5	0.466667
38-160	0.03 mg/kg	2011-04-25 10:29:46	0.9	0.9	0.5	0.766667
38-91	0.03 mg/kg	2011-05-05	1	0.2	0	0.4
127-119	0.03 mg/kg	2011-04-25 10:33:36	0.8	0.1	0	0.3
108-116	0.03 mg/kg	2011-05-05	0.9	0.8	0.4	0.7
		MEAN	0.8375	0.4375	0.25	0.508333
		SEM	0.0460493	0.105115	0.0779194	0.0583333
RG3487 0.1 mg/kg + scopolamine			+ Individualized Scopolamine
ANIMAL	Dose	Date	2 Stimuli	3 Stimuli	4 Stimuli	Overall Mean % Correct
38-72	0.1 mg/kg	2011-05-05	1	0.7	0.2	0.633333
38-120	0.1 mg/kg	2011-04-25 10:04:34	0.8	0.1	0	0.3
127-96	0.1 mg/kg	2011-05-05	0.8	0.6	0	0.466667
38-174	0.1 mg/kg	2011-04-25 10:05:40	0.9	0.5	0.3	0.566667
38-160	0.1 mg/kg	2011-05-05	1	0.8	0.1	0.633333
38-91	0.1 mg/kg	2011-04-25 10:32:17	0.9	0.4	0	0.433333
127-119	0.1 mg/kg	2011-05-05	1	0.3	0	0.433333
108-116	0.1 mg/kg	2011-04-25 10:58:29	0.8	0.4	0.5	0.566667
		MEAN	0.9	0.475	0.1375	0.504167
		SEM	0.0327327	0.0796196	0.0652947	0.0410369
RG3487 0.3 mg/kg + scopolamine
ANIMAL	Dose	Date	2 Stimuli	3 Stimuli	4 Stimuli	Overall Mean % Correct
38-72	0.3 mg/kg	2011-04-14 09:13:21	1	0.3	0	0.433333
38-120	0.3 mg/kg	2011-04-18 09:18:22	0.7	0.3	0.125	0.375
127-96	0.3 mg/kg	2011-04-14 09:13:00	0.9	0.7	0.3	0.633333
38-174	0.3 mg/kg	2011-04-18 09:18:06	0.9	0.3	0.1	0.433333
38-160	0.3 mg/kg	2011-04-14 09:15:40	1	0.7	0.6	0.766667
38-91	0.3 mg/kg	2011-04-18 09:21:26	0.4	0	*20.4	0.2
127-119	0.3 mg/kg	2011-04-14 09:15:17	0.9	0.4	0.1	0.466667
108-116	0.3 mg/kg	2011-04-18 10:34:20	0.9	0.7	0.2	0.6
		MEAN	0.8375	0.425	0.203571	0.488542
		SEM	0.0705527	0.0901388	0.0748865	0.0617402
					*interpolated for ANOVA
RG3487 1.0 mg/kg + scopolamine
ANIMAL	Dose	Date	2 Stimuli	3 Stimuli	4 Stimuli	Overall Mean % Correct
38-72	1.0 mg/kg	2011-04-18 09:18:23	1	0.7	0.3	0.666667
38-120	1.0 mg/kg	2011-04-14 09:13:21	0.5	0.5	0.111111	0.37037
127-96	1.0 mg/kg	2011-04-18 09:18:06	0.6	0.2	0.1	0.3
38-174	1.0 mg/kg	2011-04-14 09:14:27	0.8	0.5	0.5	0.6
38-160	1.0 mg/kg	2011-04-18 09:21:27	1	0.8	0.3	0.7
38-91	1.0 mg/kg	2011-04-14 09:15:17	0.8	0.2	0	0.333333
127-119	1.0 mg/kg	2011-04-18 09:21:26	0.7	0.3	0.166667	0.388889
108-116	1.0 mg/kg	2011-04-14 10:45:24	0.8	0.7	0.3	0.6
		MEAN	0.775	0.4875	0.222222	0.494907
		SEM	0.061962	0.0833185	0.0559116	0.0573986
Eventual Correct
Average Vehicle (Saline, 0.1 ml/kg i.m.)
ANIMAL		DOSE	2 Stimuli	3 Stimuli	4 Stimuli	Overall Mean % Correct
38-72	Saline	Average	1	1	1	0.857143
38-120	Saline	Average	1	0.983333	0.783333	0.790476
127-96	Saline	Average	1	1	0.983333	0.852381
38-174	Saline	Average	1	1	1	0.857143
38-160	Saline	Average	1	1	0.966667	0.847619
38-91	Saline	Average	1	1	1	0.857143
127-119	Saline	Average	1	1	0.95	0.842857
108-116	Saline	Average	1	1	1	0.857143
		MEAN	1	0.997917	0.960417	0.845238
		SEM	0	0.00208333	0.0261516	0.00804909
Average Individualized Scopolamine + Vehicle
ANIMAL		DOSE	2 Stimuli	3 Stimuli	4 Stimuli	Overall Mean % Correct
38-72	scopolamine	0.0067 mg/kg	0.975	0.825	0.5875	0.795833
38-120	scopolamine	0.0056 mg/kg	1	0.866667	0.24537	0.704012
127-96	scopolamine	0.0075 mg/kg	1	0.85	0.775	0.875
38-174	scopolamine	0.0056 mg/kg	0.875	0.625	0.375	0.625
38-160	scopolamine	0.003 mg/kg	1	1	0.733333	0.911111
38-91	scopolamine	0.0017 mg/kg	1	0.55	0.142857	0.564286
127-119	scopolamine	0.0017 mg/kg	1	0.675	0.366667	0.680556
108-116	scopolamine	0.0075 mg/kg	1	1	0.8	0.933333
		MEAN	0.98125	0.798958	0.503216	0.761141
		SEM	0.0154905	0.0592077	0.0899834	0.0487986
RG3487 0.03 mg/kg + scopolamine
ANIMAL	Dose	Date	2 Stimuli	3 Stimuli	4 Stimuli	Overall Mean % Correct
38-72	0.03 mg/kg	2011-04-25 10:03:10	1	1	0.5	0.833333
38-120	0.03 mg/kg	2011-05-05	0.9	0.6	0	0.5
127-96	0.03 mg/kg	2011-04-25 10:05:12	1	1	0.9	0.966667
38-174	0.03 mg/kg	2011-05-05	1	0.7	0.7	0.8
38-160	0.03 mg/kg	2011-04-25 10:29:46	1	1	1	1
38-91	0.03 mg/kg	2011-05-05	1	0.5		0.5
127-119	0.03 mg/kg	2011-04-25 10:33:36	1	0.9	0.166667	0.688889
108-116	0.03 mg/kg	2011-05-05	1	1	0.9	0.966667
		MEAN	0.9875	0.8375	0.595238	0.781944
		SEM	0.0125	0.0730399	0.147003	0.0715148
RG3487 0.1 mg/kg + scopolamine
ANIMAL	Dose	Date	2 Stimuli	3 Stimuli	4 Stimuli	Overall Mean % Correct
38-72	0.1 mg/kg	2011-05-05	1	1	0.5	0.833333
38-120	0.1 mg/kg	2011-04-25 10:04:34	1	0.8	0.166667	0.655556
127-96	0.1 mg/kg	2011-05-05	1	1	0.8	0.933333
38-174	0.1 mg/kg	2011-04-25 10:05:40	1	1	0.7	0.9
38-160	0.1 mg/kg	2011-05-05	1	1	0.4	0.8
38-91	0.1 mg/kg	2011-04-25 10:32:17	1	0.8	0.111111	0.637037
127-119	0.1 mg/kg	2011-05-05	1	0.7	0.166667	0.622222
108-116	0.1 mg/kg	2011-04-25 10:58:29	1	1	1	1
		MEAN	1	0.9125	0.480556	0.797685
		SEM	0	0.0440677	0.11653	0.0513865
RG3487 0.3 mg/kg + scopolamine
ANIMAL	Dose	Date
38-72	0.3 mg/kg	2011-04-14 09:13:21	1	0.8	0	0.9
38-120	0.3 mg/kg	2011-04-18 09:18:22	1	0.9	0.375	0.758333
127-96	0.3 mg/kg	2011-04-14 09:13:00	1	1	1	1
38-174	0.3 mg/kg	2011-04-18 09:18:06	1	0.8	0.2	0.666667
38-160	0.3 mg/kg	2011-04-14 09:15:40	1	1	1	1
38-91	0.3 mg/kg	2011-04-18 09:21:26	0.9	0.3		0.6
127-119	0.3 mg/kg	2011-04-14 09:15:17	1	0.8	0.9	0.9
108-116	0.3 mg/kg	2011-04-18 10:34:20	1	1	0.6	0.866667
		MEAN	0.9875	0.825	0.582143	0.836458
		SEM	0.0125	0.0818317	0.152627	0.0523253
RG3487 1.0 mg/kg + scopolamine
ANIMAL	Dose	Date	2 Stimuli	3 Stimuli	4 Stimuli	Overall Mean % Correct
38-72	1.0 mg/kg	2011-04-18 09:18:23	1	1	0.8	0.933333
38-120	1.0 mg/kg	2011-04-14 09:13:21	1	1	0.333333	0.777778
127-96	1.0 mg/kg	2011-04-18 09:18:06	1	0.7	0.5	0.733333
38-174	1.0 mg/kg	2011-04-14 09:14:27	1	0.7	0.8	0.833333
38-160	1.0 mg/kg	2011-04-18 09:21:27	1	1	0.7	0.9
38-91	1.0 mg/kg	2011-04-14 09:15:17	1	0.7	0.166667	0.622222
127-119	1.0 mg/kg	2011-04-18 09:21:26	1	0.8	0.333333	0.711111
108-116	1.0 mg/kg	2011-04-14 10:45:24	1	0.9	0.7	0.866667
		MEAN	1	0.85	0.541667	0.797222
		SEM	0	0.05	0.0858547	0.037253
latency & Completion
				Average Response Latency, ms
Average Vehicle (Saline, 0.1 ml/kg i.m.)
ANIMAL		DOSE		Avg Rsp Lat		% Completion
38-72	Saline	Average		1019.92		1
38-120	Saline	Average		2523.65		0.981624
127-96	Saline	Average		1724.74		1
38-174	Saline	Average		1361.8		1
38-160	Saline	Average		2388.73		0.991792
38-91	Saline	Average		1410.86		1
127-119	Saline	Average		1757.25		1
108-116	Saline	Average		2310.24		0.985185
		MEAN		1812.15		0.994825
		SEM		193.137		0.00270683
Average Individualized Scopolamine + Vehicle
ANIMAL		DOSE		Avg Rsp Lat		Overall Mean % Correct
38-72	scopolamine	0.0067 mg/kg		2141.83		0.686679
38-120	scopolamine	0.0056 mg/kg		2598.94		0.6926
127-96	scopolamine	0.0075 mg/kg		1541.99		0.991599
38-174	scopolamine	0.0056 mg/kg		1464.24		0.81189
38-160	scopolamine	0.003 mg/kg		2588.77		0.811752
38-91	scopolamine	0.0017 mg/kg		2711.44		0.37187
127-119	scopolamine	0.0017 mg/kg		2826.01		0.864312
108-116	scopolamine	0.0075 mg/kg		2864.85		0.74528
		MEAN		2342.26		0.746998
		SEM		199.176		0.0639919
RG3487 0.03 mg/kg + scopolamine
ANIMAL	Dose	Date		Avg Rsp Lat		% Completion
38-72	0.03 mg/kg	2011-04-25 10:03:10		2657.28		0.661972
38-120	0.03 mg/kg	2011-05-05		2531.56		0.530864
127-96	0.03 mg/kg	2011-04-25 10:05:12		1590.6		1
38-174	0.03 mg/kg	2011-05-05		1325.68		0.698795
38-160	0.03 mg/kg	2011-04-25 10:29:46		2502.27		0.904762
38-91	0.03 mg/kg	2011-05-05		1742.78		0.227848
127-119	0.03 mg/kg	2011-04-25 10:33:36		2670.31		0.972973
108-116	0.03 mg/kg	2011-05-05		2067.12		0.882353
		MEAN		2135.95		0.734946
		SEM		187.145		0.0928619
RG3487 0.1 mg/kg + scopolamine
ANIMAL	Dose	Date		Avg Rsp Lat		% Completion
38-72	0.1 mg/kg	2011-05-05		2536.09		0.588235
38-120	0.1 mg/kg	2011-04-25 10:04:34		2248.53		0.651163
127-96	0.1 mg/kg	2011-05-05		1598.63		1
38-174	0.1 mg/kg	2011-04-25 10:05:40		1289.8		0.887324
38-160	0.1 mg/kg	2011-05-05		2048.86		0.671429
38-91	0.1 mg/kg	2011-04-25 10:32:17		2712.34		0.35
127-119	0.1 mg/kg	2011-05-05		2472.35		0.918919
108-116	0.1 mg/kg	2011-04-25 10:58:29		2715.2		0.981132
		MEAN		2202.72		0.756025
		SEM		185.66		0.080748
RG3487 0.3 mg/kg + scopolamine
ANIMAL	Dose	Date		Avg Rsp Lat		% Completion
38-72	0.3 mg/kg	2011-04-14 09:13:21		1983.44		0.482353
38-120	0.3 mg/kg	2011-04-18 09:18:22		2543.81		0.790698
127-96	0.3 mg/kg	2011-04-14 09:13:00		1430.44		0.983607
38-174	0.3 mg/kg	2011-04-18 09:18:06		1376.08		0.870968
38-160	0.3 mg/kg	2011-04-14 09:15:40		2172.29		0.95122
38-91	0.3 mg/kg	2011-04-18 09:21:26		1933.43		0.246914
127-119	0.3 mg/kg	2011-04-14 09:15:17		2432.35		1
108-116	0.3 mg/kg	2011-04-18 10:34:20		2505.12		0.650794
		MEAN		2047.12		0.747069
		SEM		161.913		0.0952773
RG3487 1.0 mg/kg + scopolamine
ANIMAL	Dose	Date		Avg Rsp Lat		% Completion
38-72	1.0 mg/kg	2011-04-18 09:18:23		2560.1		0.703704
38-120	1.0 mg/kg	2011-04-14 09:13:21		2640.7		0.847059
127-96	1.0 mg/kg	2011-04-18 09:18:06		1701.47		1
38-174	1.0 mg/kg	2011-04-14 09:14:27		1446.75		0.970588
38-160	1.0 mg/kg	2011-04-18 09:21:27		1640.75		0.942308
38-91	1.0 mg/kg	2011-04-14 09:15:17		2013.9		0.277108
127-119	1.0 mg/kg	2011-04-18 09:21:26		2805.88		0.963855
108-116	1.0 mg/kg	2011-04-14 10:45:24		2791.8		0.602941
		MEAN		2200.17		0.788445
		SEM		198.41		0.0885264

## Sheet: plasma
			satellite animals, 60 min							nM total compound in plasma post session,
			nM total compound in plasma from							(mean 69.8 min post injection; SD=9.8 min)
			individual subjects, monkeys not necessarily the same across drug doses							individual subjects, monkeys not necessarily the same across drug doses
	Scopolamine 0.003 mg/kg		1.99	3.51
	Scopolamine 0.0056 mg/kg		3.41	2.43
	Scopolamine 0.010 mg/kg		1.732	3.779	28.5	14
	Scopolamine 0.017 mg/kg		16.3	10.4	12.165	19.379
	Donepezil 0.03 mg/kg		12	3.7	6.54
	Donepezil 0.10 mg/kg		16.6	21.7
	Donepezil 0.30 mg/kg		75.87	104.7
	BMS-933043 0.03 mg/kg		20.1	16.6	18.4					13.4	14.6	11.9	13.1
	BMS-933043 0.10 mg/kg		66.6	60.9	70.1					56.3	37.9	51.3	45.6
	BMS-933043 0.30 mg/kg		145	280	133					125	156	134	143
	BMS-933043 1.00 mg/kg		739	1100						614	414	530	413
	EVP-6124 0.003 mg/kg									0.494	1.416	1.599	1.076	0.496
	EVP-61243 0.01 mg/kg									1.985	1.526	1.174	1.539
	EVP-6124 0.03 mg/kg		3.564	4.095	3.499					5.52	4.44	6.8	3.56
	EVP-6124 0.10 mg/kg		10.2	9.51						18	14.8	14.9	11.8	10.9
	EVP-6124 0.30 mg/kg		48.8	39.6						54.6	76.7	38.4	48.3	47.3
	EVP-6124 1.00 mg/kg		108	103						130	196	145	188	192
	RG3487 0.03 mg/kg
	RG3487 0.10 mg/kg		42.9	74.4
	RG3487 0.30 mg/kg		114	132
	RG3487 1.00 mg/kg		595	305

## Sheet: cohen's d calculations
				mean	SD		cohen's d	effect r
	EVP 0.01 mpk dose + scop			79.44	14.6		0.82	0.38
	vehicle+scop			65.7	18.4
	veh+scop			65.7	27.2
	0.3 mpk933043 + scop			90	8.9		1.2	0.51
	0.1 mpk933043 + scop			81.4	13.5		0.7311	0.343
	0.03 mpk933043 + scop			81.7	22.3		0.643	0.306
	donepezil+scop			68.7	20.2		1.199	0.514
	scop+vehicle			46.8	16.1
		http://www.uccs.edu/~lbecker/
		<style type='text/css'> #uccs_background.AlertRed, #uccs_background.AlertYellow {margin-top: 102px;}< /style>
		Calculate the value of Cohen's d and the effect-size correlation, rYl, using the means and standard deviations of two groups (treatment and control).
		Cohen's d = M1 - M2 / spooled
		where spooled =√[(s 12+ s 22) / 2]
		rYl = d / √(d2 + 4)
